# Supplementary material for: Comparative Metabolomic Analysis of the Cambium Tissue of Non-transgenic and Multi-Gene Transgenic Poplar (Populus × euramericana ‘Guariento’)
Source: Front Plant Sci. 2018 Aug 17;9:1201. doi: 10.3389/fpls.2018.01201 (PMC6108131; doi:10.3389/fpls.2018.01201)
Supplement: Supplementary file 2 [file Table_2.XLSX]

## Sheet: 197
	The differential 197 identified metabolites in cambium of non-transgenic and transgenic poplar.
	Super Pathway	Sub Pathway	Biochemical Name	Platform	Comp ID	X	Fold of Change				Statistical Values							Mean Values (Imputed Data)				% Detected by Group in RAW Data				Compound Properties
											D5-20 / D5-0		D5-21 / D5-0		D5-21 / D5-20
							D5-20 / D5-0	D5-21 / D5-0	D5-21 / D5-20	X	p-value	q-value	p-value	q-value	p-value	q-value	X	D5-0	D5-20	D5-21	X	D5-0	D5-20	D5-21	X	Chemical ID	CAS	RI	Mass	KEGG	PlantCyc	Pubchem
	Amino acid	Serine family (phosphoglycerate derived)	4-guanidinobutanoate	LC/MS pos	15681		0.81	0.77	0.95		0.1304	0.1704	0.0526	0.0257	0.7269	0.5015		1.1913	0.9623	0.9172		100	100	100		100000096	463-003;463-00-3;	1085	146.1	C01035		500
			beta-hydroxypyruvate	GC/MS	15686		0.79	0.83	1.05		0.0354	0.0885	0.0895	0.0384	0.7201	0.5015		1.1184	0.8807	0.9268		100	100	100		100000055	1113-60-6;3369-79-7;	1425.1	221	C00168	OH-PYR	964
			betaine	LC/MS pos	3141		0.76	0.83	1.1		0.0178	0.0706	0.0322	0.019	0.3182	0.3685		1.1325	0.8563	0.9409		100	100	100		799	107-43-7;	721	118.2	C00719	BETAINE	247
			dimethylglycine	GC/MS	5086		0.75	0.5	0.66		0.199	0.2361	0.0027	0.0037	0.1793	0.3426		1.463	1.1001	0.7293		100	100	100		806	1118-68-9;	1030	57.9	C01026		673
			glycine	GC/MS	11777		1	0.9	0.91		0.9738	0.575	0.5097	0.1265	0.5473	0.4418		1.078	1.076	0.9747		100	100	100		340	56-40-6;	1166	101.9	C00037	GLY	5257127;750
			N-acetylserine	GC/MS	37076		1	0.98	0.98		0.9479	0.5729	0.7555	0.1742	0.7925	0.5192		0.9858	0.9812	0.9646		100	100	100		100001851	97-14-3;	1526	218		ACETYLSERINE	65249
			O-acetylserine	GC/MS	15947		1.01	0.9	0.89		0.8097	0.5204	0.199	0.067	0.1043	0.3405		1.0438	1.0553	0.9343		100	100	100		100000286	66638-22-0;	1423	174	C00979	ACETYLSERINE	99478;6971051
			serine	GC/MS	1648		0.95	0.87	0.91		0.6039	0.4445	0.1384	0.054	0.5568	0.4433		1.1003	1.0428	0.9522		100	100	100		503	56-45-1;	1389.1	204	C00065	SER	5951;6857581
		Aromatic amino acid metabolism (PEP derived)	2-(hydroxymethyl)phenol	GC/MS	37492		0.89	0.89	1		0.3517	0.3193	0.3396	0.0936	0.9553	0.5704		1.1134	0.9929	0.9897		100	100	100		100002084	90-01-7;	1459	253.1	C02323	CPD-173	5146
			phenylalanine	LC/MS pos	64		0.8	0.72	0.9		0.0596	0.1106	0.0077	0.0069	0.3814	0.3854		1.1866	0.9514	0.8569		100	100	100		460	63-91-2;	2056	166.1	C00079	PHE	6925665;6140
			phenylpyruvate	GC/MS	566		0.93	0.9	0.97		0.761	0.5069	0.6302	0.1494	0.8243	0.5339		1.1098	1.0303	0.9972		100	100	100		241	156-06-9;	1683.8	293.1	C00166	PHENYL-PYRUVATE	997
			quinate	GC/MS	18335		0.73	0.82	1.11		0.0719	0.1234	0.2438	0.0773	0.8636	0.547		1.0823	0.7917	0.8825		100	100	100		100000442	77-95-2;	1793	345.1	C00296	QUINATE
			shikimate	GC/MS	15144		0.88	0.88	1		0.2266	0.2507	0.2428	0.0773	0.999	0.5814		1.0734	0.944	0.9458		100	100	100		100000293	138-59-0;	1758.1	204	C00493	SHIKIMATE	8742
			tryptophan	LC/MS pos	54		0.87	0.66	0.75		0.3552	0.3193	0.0211	0.0142	0.0736	0.3405		1.2087	1.0539	0.794		100	100	100		565	73-22-3;	2445	205.1	C00078	TRP	6923516;6305
			tyrosine	LC/MS pos	1299		0.78	0.63	0.81		0.053	0.1034	0.0029	0.0038	0.0842	0.3405		1.2739	0.9894	0.8058		100	100	100		815	60-18-4;	1516	182.1	C00082	TYR	6057;6942100
		Aspartate family (OAA derived)	2-aminoadipate	GC/MS	6146		0.76	0.42	0.55		0.2575	0.2769	0.0113	0.009	0.062	0.3405		1.5851	1.2045	0.6664		100	100	83		381	542-32-5;1118-90-7;	1686.5	260.1	C00956	CPD-468	469
			alanine	GC/MS	1126		0.77	0.7	0.9		0.1222	0.1674	0.0332	0.0193	0.4481	0.3982		1.3388	1.0371	0.931		100	100	100		811	56-41-7;	1147.6	115.9	C00041	L-ALPHA-ALANINE	5950
			asparagine	GC/MS	11398		0.94	0.76	0.8		0.6418	0.4631	0.0524	0.0257	0.3167	0.3685		1.2238	1.1516	0.9246		100	100	100		917	70-47-3;	1651.2	231	C00152	ASN	6267
			aspartate	GC/MS	15996		0.88	0.7	0.8		0.2226	0.2507	0.0054	0.0057	0.1443	0.3405		1.1919	1.0454	0.8402		100	100	100		234	56-84-8;	1529.7	232	C00049	L-ASPARTATE	5960
			lysine	GC/MS	1301		1.06	0.9	0.85		0.6803	0.4785	0.575	0.1394	0.311	0.3685		1.1128	1.1765	0.9971		100	100	100		407	56-87-1;	1836.7	317.2	C00047	LYS	5962
			pipecolate	LC/MS pos	1444		0.85	0.66	0.78		0.2709	0.2859	0.0688	0.0311	0.2617	0.3581		1.2494	1.0585	0.8298		100	100	100		1025	4043-87-2;	1120	130.1	C00408		849
			threonine	GC/MS	1284		1	0.91	0.91		0.9229	0.5714	0.2958	0.0854	0.5282	0.434		1.1024	1.1044	1.0021		100	100	100		564	72-19-5;	1412.3	218.1	C00188	THR	6971019;6288
			2-hydroxyadipate	GC/MS	31934		0.68	0.46	0.67		0.009	0.0581	0.0004	0.0012	0.0182	0.3405		1.4824	1.01	0.6746		100	100	100		100001153	18294-85-4 ;	1653	261	C02360		193530
		Glutamate family (alpha-ketoglutarate derived)	2-aminobutyrate	GC/MS	1577		0.98	0.88	0.9		0.8068	0.5204	0.3815	0.1006	0.5808	0.456		1.0155	0.9922	0.8961		100	100	100		1128	1492-24-6;	1215.7	130	C02261	2-Aminobutyrate	439691;6971251
			2-pyrrolidinone	GC/MS	31675		0.55	0.44	0.79		0.0346	0.0885	0.0135	0.0103	0.2624	0.3581		1.7781	0.9818	0.7739		100	100	100		100001081	616-45-5 ;	1190.9	142			12025
			arginine	LC/MS pos	1638		1.89	2.11	1.12		0.0116	0.0581	0.0008	0.0017	0.4238	0.3892		0.6134	1.1569	1.2967		100	100	100		231	1119-34-2;	650	175.2	C00062	ARG	232
			gamma-aminobutyrate (GABA)	GC/MS	1416		0.8	0.54	0.68		0.2184	0.2507	0.0047	0.0052	0.0611	0.3405		1.4568	1.164	0.7938		100	100	100		141	56-12-2;	1539.7	304.1	C00334	4-AMINO-BUTYRATE	6992099;119
			glutamate	LC/MS pos	57		1.84	2.33	1.26		0.0149	0.0672	0.0037	0.0047	0.0724	0.3405		0.5433	1.0019	1.2653		83	100	100		561	56-86-0;	700	148.1	C00025	GLT	611
			glutamine	LC/MS pos	53		1.66	1.96	1.18		0.0514	0.1034	0.0077	0.0069	0.371	0.3854		0.787	1.303	1.5437		100	100	100		563	56-85-9;	684	147.2	C00064	GLN	5961
			histidine	LC/MS neg	59		1.11	1.12	1.01		0.4028	0.3433	0.3246	0.0909	0.8958	0.556		0.9675	1.072	1.085		100	100	100		355	5934-29-2;	757	154.1	C00135	HIS	773;3651426
			ornithine	GC/MS	1493		1.25	1.29	1.03		0.2031	0.2384	0.1473	0.0548	0.8154	0.5311		0.8132	1.0136	1.0451		100	100	100		444	3184-13-2;	1763.8	142	C00077	L-ORNITHINE	6262
			proline	LC/MS pos	1898		0.85	0.72	0.84		0.1122	0.1574	0.0008	0.0017	0.1065	0.3405		1.1976	1.0232	0.8589		100	100	100		480	147-85-3;	796	116.1	C00148	PRO	145742;6971047
			pyroglutamine*	LC/MS pos	32672		0.72	0.64	0.89		0.0501	0.1034	0.0166	0.0121	0.6045	0.456		1.2478	0.8946	0.7995		100	100	100		100001540	2353-44-8;	764	129.2			134508
			stachydrine	LC/MS pos	34384		0.91	0.91	0.99		0.448	0.3681	0.3585	0.0969	0.9014	0.556		1.0653	0.9736	0.9669		100	100	100		100001296	4136-37-2;	860	144.1	C10172		115244
			trans-urocanate	LC/MS pos	607		0.52	0.51	0.99		0.1402	0.1792	0.1404	0.054	0.9104	0.556		1.8454	0.9558	0.9464		100	100	100		537	104-98-3;	1119	139.1	C00785		736715
			4-hydroxy-2-oxoglutaric acid	GC/MS	40062		0.96	1.08	1.12		0.5919	0.4445	0.8331	0.1861	0.5968	0.456		1.0793	1.0339	1.1607		100	100	100		100002537	1187-99-1;	1658	333.1	C01127		599
			4-hydroxyglutamate	GC/MS	40499		0.86	0.64	0.75		0.3138	0.3019	0.0246	0.0158	0.1543	0.3405		1.2132	1.0428	0.7772		100	100	100		100002544	2485-33-8;	1644.2	244.1	C03079		439902
			cis-urocanate	LC/MS pos	40410		0.51	0.41	0.8		0.1872	0.2273	0.0743	0.0328	0.4075	0.3854		1.9455	0.9973	0.8007		100	100	100		100003425	7699-35-6;	1398.6	139.1			1549103
			N-monomethylarginine	LC/MS pos	43586		0.93	0.66	0.72		0.7329	0.4931	0.045	0.0242	0.0599	0.3405		1.2149	1.125	0.8078		100	100	100		100002098	18069-17-5;	1442	172	C05282		12046
		Branched Chain Amino Acids (OAA derived)	isoleucine	LC/MS pos	1125		1.53	1.98	1.29		0.0616	0.1126	0.0006	0.0014	0.1166	0.3405		0.6962	1.0662	1.3793		100	100	100		100004488	53308-83-1;	647	189.2	C03884		132862
		BCAA -isoleucine catabolism	2-methylglutarate	GC/MS	37436		0.75	0.54	0.72		0.0888	0.1418	0.0222	0.0147	0.1666	0.3426		1.2535	0.9415	0.6817		100	100	100		376	73-32-5;	1614	132.1	C00407	ILE	791
			3-methyl-2-oxobutyrate	LC/MS neg	21047		1.04	0.8	0.76		0.8056	0.5204	0.2676	0.0805	0.1769	0.3426		0.9441	0.9847	0.752		83	100	67		100000936	3715-29-5;	1489	115.1	C00141	2-KETO-ISOVALERATE	49
			3-methyl-2-oxovalerate	LC/MS neg	15676		0.78	0.51	0.65		0.2288	0.2507	0.0127	0.01	0.1828	0.3436		1.2376	0.9713	0.6302		100	100	100		100000036	51829-07-3;	2106	129.2	C00671	2-KETO-3-METHYL-VALERATE	47
			4-methyl-2-oxopentanoate	LC/MS neg	22116		0.74	0.53	0.72		0.1718	0.2148	0.0053	0.0057	0.2096	0.3483		1.4655	1.0859	0.7765		100	100	100		100000551	816-66-0;	2200	129.2	C00233	2K-4CH3-PENTANOATE&redirect=T	70
			leucine	LC/MS pos	60		0.69	0.56	0.81		0.0233	0.0744	0.0012	0.0022	0.2303	0.3521		1.4027	0.9741	0.7856		100	100	100		397	61-90-5;	1674	132.2	C00123	LEU	7045798;6106
			methylsuccinate	GC/MS	15745		0.72	0.73	1.01		0.0782	0.1299	0.0519	0.0257	0.7792	0.5134		1.2623	0.9046	0.9176		100	100	100		2051	498-21-5;	1362.1	261		CPD-2461	10349
			valine	LC/MS pos	1649		0.77	0.59	0.77		0.0684	0.1209	0.0074	0.0069	0.1306	0.3405		1.2221	0.9469	0.7266		100	100	100		566	72-18-4;	1040	118.1	C00183	VAL	6971018;6287
		Amines and polyamines	agmatine	GC/MS	15496		0.68	0.54	0.79		0.3193	0.3036	0.1412	0.054	0.5098	0.4297		1.7146	1.1744	0.925		100	100	100		100000103	2482-00-0;	1526	174	C00179	AGMATHINE	199
			putrescine	GC/MS	1408		1.02	0.78	0.77		0.7678	0.5077	0.3381	0.0936	0.1309	0.3405		1.1203	1.1413	0.8784		100	100	100		49	110-60-1;	1705.8	174	C00134	PUTRESCINE
		Glutathione metabolism	5-oxoproline	LC/MS neg	1494		0.96	0.79	0.83		0.7109	0.4826	0.3075	0.0876	0.6369	0.4711		1.2302	1.1769	0.9743		100	100	100		1021	98-79-3;	744	128.2	C01879	5-OXOPROLINE	7405
			glutathione, oxidized (GSSG)	LC/MS pos	27727		1.61	1.34	0.83		0.0516	0.1034	0.2557	0.0794	0.2002	0.3476		0.72	1.1597	0.9642		83	100	100		448	103239-24-3;	1535	613.1	C00127	GLUTATHIONE	65359;11215652
			ophthalmate	LC/MS pos	34592		0.9	0.79	0.88		0.2951	0.2978	0.0023	0.0033	0.4312	0.3892		1.0946	0.9826	0.8656		100	100	100		100001311	495-27-2;	1457	290.1			9817431
	Carbohydrate	Glycolysis	1,3-dihydroxyacetone	GC/MS	35981		0.84	0.88	1.05		0.0595	0.1106	0.2108	0.0699	0.6852	0.491		1.0475	0.8792	0.9264		100	100	100		100000143	96-26-4;62147-49-3;	1349	306.1	C00184		670
			fructose-6-phosphate	GC/MS	12021		1.01	0.83	0.82		0.9796	0.575	0.196	0.0665	0.2828	0.366		1.0122	1.0231	0.8417		100	100	100		1232	103213-47-4;	1994.9	315.1	C05345	FRUCTOSE-6P
			glucose	GC/MS	20488		0.91	0.81	0.89		0.3931	0.3401	0.087	0.0377	0.4724	0.4072		1.0802	0.9839	0.8756		100	100	100		572	50-99-7;	1866.8	217.1	C00031	CPD-3607	79025
			glucose-6-phosphate (G6P)	GC/MS	31260		1.09	0.85	0.78		0.6005	0.4445	0.244	0.0773	0.123	0.3405		1.0397	1.1345	0.8869		100	100	100		291	103192-55-8;	2042.7	387.2	C00668	ALPHA-GLC-6-P
			glucuronate	GC/MS	15443		0.77	0.62	0.8		0.0386	0.0921	0.0136	0.0103	0.1399	0.3405		1.2812	0.9919	0.7961		100	100	100		100000257	207300-70-7;	1888	217	C00191	GLUCURONATE	65041
			glycerate	GC/MS	1572		0.55	0.44	0.8		0.0048	0.0519	5.7003e-05	0.0004	0.2617	0.3581		1.6964	0.9349	0.7493		100	100	100		1052	600-19-1;	1360.7	189	C00258	GLYCERATE	752
			pyruvate	GC/MS	599		0.66	0.61	0.93		0.022	0.0732	0.0099	0.0082	0.3986	0.3854		1.4999	0.9884	0.9161		100	100	100		823	127-17-3;	1130.6	217	C00022	PYRUVATE	107735
		TCA cycle	alpha-ketoglutarate	GC/MS	33453		0.81	0.81	1		0.1839	0.2273	0.1904	0.0652	0.9897	0.5789		1.1345	0.9139	0.9142		100	100	100		93	305-72-6;328-50-7;22202-68-2;	1779	419.1	C00026	2-ketoglutarate	51
			cis-aconitate	LC/MS neg	12025		1.17	1.18	1.01		0.3311	0.3048	0.3191	0.0903	0.962	0.5714		0.8897	1.038	1.0478		100	100	100		1829	585-84-2;	603	173.1	C00417	CIS-ACONITATE	643757
			citrate	GC/MS	1564		1.01	1.13	1.12		0.8987	0.5619	0.3842	0.1006	0.4079	0.3854		0.9136	0.9226	1.0347		100	100	100		1124	77-92-9;	1763.4	273.1	C00158	CIT	311
			fumarate	GC/MS	1643		0.45	0.31	0.68		0.0094	0.0581	0.0009	0.0017	0.0979	0.3405		2.3933	1.0812	0.7379		100	100	100		330	100-17-8;	1382.1	245	C00122	FUM
			isocitrate	LC/MS pos	12110		1.12	1.03	0.92		0.4679	0.3784	0.8501	0.1888	0.6004	0.456		0.9866	1.1051	1.0156		100	100	100		1206	20226-99-7;	953	210	C00311	threo-ds-iso-citrate	1198
			malate	GC/MS	1303		0.82	0.77	0.94		0.0104	0.0581	0.0067	0.0066	0.4055	0.3854		1.1611	0.954	0.8942		100	100	100		409	6915-15-7;	1502	233	C00149	MAL	525
			oxaloacetate	GC/MS	5323		0.93	1.03	1.11		0.6481	0.4631	0.9189	0.201	0.6036	0.456		0.9651	0.8971	0.9972		83	83	100		447	328-42-7;	1560	333	C00036	OXALACETIC_ACID	970
			succinate	GC/MS	1437		0.62	0.6	0.97		0.0097	0.0581	0.0024	0.0033	0.9767	0.5742		1.4538	0.9048	0.8765		100	100	100		252	110-15-6;	1348	247	C00042	SUC	1110
		Calvin cycle and pentose phosphate	3-phosphoglycerate	GC/MS	1414		1.02	0.38	0.37		0.8801	0.5533	0.0628	0.0293	0.1079	0.3405		1.798	1.8357	0.6832		100	100	100		132	80731-10-8;	1754	299	C00597	G3P
			sedoheptulose-7-phosphate	GC/MS	35649		0.45	0.23	0.51		0.1252	0.1681	0.0187	0.0128	0.4632	0.4023		1.9087	0.8655	0.4407		100	67	50		100001628	2646-35-7;	2070	691.35	C05382	D-SEDOHEPTULOSE-7-P	616
		Photorespiration	oxalate (ethanedioate)	GC/MS	20694		1.3	1.06	0.81		0.1552	0.1962	0.5253	0.1296	0.1137	0.3405		0.9317	1.2094	0.9837		100	100	100		100000841	144-62-7;	1175.1	190	C00209	OXALATE	3819775;971
		Amino sugar and nucleotide sugar	arabinose	GC/MS	575		0.66	0.65	0.99		0.0198	0.0732	0.0072	0.0069	0.9063	0.556		1.4198	0.9344	0.9248		100	100	100		828	28697-53-2;	1631.6	217	C00216	D-ARABINOSE	66308
			arabitol	GC/MS	38075		0.67	0.95	1.42		0.0123	0.0588	0.5016	0.1253	0.3248	0.3723		1.3259	0.8886	1.2615		100	100	100		100000012	7643-75-6;	1687.5	307.1	C00474		94154
			arabonate	GC/MS	37516		0.71	0.58	0.81		0.0011	0.0519	2.9147e-06	0.0001	0.0201	0.3405		1.4925	1.0641	0.8645		100	100	100		100001937	7643-75-7;	1736	292.1	C00878		122045
			erythritol	GC/MS	20699		0.66	0.66	1.01		0.0049	0.0519	0.008	0.007	0.9547	0.5704		1.3843	0.9086	0.9177		100	100	100		100000846	149-32-6;	1517.5	217	C00503	2-C-METHYL-D-ERYTHRITOL-4-PHOSPHATE
			erythronate*	GC/MS	33477		0.64	0.59	0.93		0.0113	0.0581	0.0046	0.0052	0.5967	0.456		1.4473	0.9207	0.8564		100	100	100		100001320	88759-55-1;	1546.9	292.1			2781043
			fucose	GC/MS	15821		0.78	0.83	1.06		0.1186	0.1644	0.2601	0.0797	0.6777	0.4886		1.2736	0.9964	1.0601		100	100	100		918	2438-80-4;	1682.2	204	C02095	D-FUCOSE	3034656
			N-acetylglucosamine	GC/MS	15095		0.75	0.66	0.88		0.0059	0.0519	0.0005	0.0012	0.0888	0.3405		1.3514	1.0135	0.8935		100	100	100		100000281	7512-17-6;	1903.3	245	C00140	N-acetyl-D-glucosamine	24139
			ribose	GC/MS	12083		0.72	0.67	0.93		0.0054	0.0519	0.0017	0.0028	0.3609	0.3854		1.3277	0.9525	0.8867		100	100	100		914	50-69-1;	1652	204	C00121	RIBOSE	5311110
			ribulose	GC/MS	35855		0.49	0.52	1.07		0.0509	0.1034	0.0715	0.0319	0.6258	0.4667		1.8196	0.8901	0.9501		100	100	100		100000147	488-84-6;	1662	306.1	C00309	Ribuloses	79021
			UDP-glucose	GC/MS	32344		1.97	1.75	0.89		0.0262	0.0774	0.0461	0.0245	0.3177	0.3685		0.5797	1.1445	1.0162		83	100	100		1096	117756-22-6;	1986	243.1	C00029	UDP-GLUCOSE	8629
			xylonate	GC/MS	35638		0.72	0.57	0.8		0.0029	0.0519	7.824e-06	0.0002	0.0307	0.3405		1.4516	1.0381	0.8342		100	100	100		100001627	73686-31-7;	1722	292	C05411		6602431
			xylose	GC/MS	15835		0.75	0.68	0.91		0.0034	0.0519	1.3771e-05	0.0002	0.2421	0.3581		1.3273	0.9964	0.9046		100	100	100		826	609-06-3;	1723.9	204	C00181	XYLOSE	95259
			xylulose	GC/MS	18344		0.61	0.78	1.27		0.0958	0.1437	0.1894	0.0652	0.2913	0.366		1.2806	0.7845	0.9932		100	83	100		100000421	551-84-8;	1668	306.1	C00310	D-XYLULOSE	5289590
		Inositol metabolism	inositol 1-phosphate (I1P)	GC/MS	1481		1.16	1.01	0.87		0.3585	0.3197	0.7952	0.1804	0.3681	0.3854		0.9134	1.0607	0.9236		100	100	100		370	106032-59-1;	2057.8	318.1	C04006	1-L-MYO-INOSITOL-1-P
			myo-inositol	GC/MS	19934		0.93	0.74	0.79		0.5933	0.4445	0.0251	0.0159	0.0359	0.3405		1.2157	1.1327	0.8977		100	100	100		363	87-89-8;	1924.9	217	C00137	MYO-INOSITOL
		Sucrose, glucose,fructose metabolism	3-deoxyoctulosonate	GC/MS	15942		0.68	0.58	0.85		0.0152	0.0672	0.0004	0.0012	0.3583	0.3854		1.3975	0.949	0.8111		100	100	100		100000095	103404-70-2;	1942	373.2		KDO	4636210
			fructose	GC/MS	577		0.93	0.85	0.92		0.4664	0.3784	0.1589	0.0581	0.5263	0.434		1.0855	1.0059	0.9235		100	100	100		878	57-48-7;	1758	217	C00095	Fructose	5984
			galactinol	GC/MS	21034		0.79	0.64	0.81		0.7121	0.4826	0.256	0.0794	0.2712	0.365		1.4337	1.1295	0.9125		100	100	100		100000908	16908-86-4;	2226.1	433.3	C01235	CPD-458
			galactitol (dulcitol)	GC/MS	1117		0.85	0.84	0.99		0.2281	0.2507	0.1441	0.0541	0.9349	0.5641		1.1527	0.9812	0.9706		100	100	100		1003	608-66-2;	1849.2	319.1	C01697		11850
			mannitol	GC/MS	15335		0.76	0.85	1.11		0.1336	0.1727	0.3255	0.0909	0.4568	0.4023		1.2243	0.9328	1.0391		100	100	100		100000277	69-65-8;	1839	319.1	C00392	MANNITOL	6251
			mannose-6-phosphate	GC/MS	1470		0.94	0.83	0.88		0.6822	0.4785	0.2062	0.0689	0.4346	0.3892		1.1764	1.1104	0.9814		100	100	100		294	70442-25-0;104872-94-8;	2035.9	387.2	C00275	MANNOSE-6P
			raffinose	LC/MS neg	586		0.81	0.68	0.84		0.0595	0.1106	0.0281	0.017	0.1788	0.3426		1.2241	0.993	0.8357		100	100	100		879	17629-30-0;	997	503.2	C00492	CPD-1099	439242
			rhamnose	GC/MS	15826		0.68	0.65	0.96		0.0009	0.0519	7.8746e-05	0.0005	0.6924	0.4931		1.4372	0.9771	0.9408		100	100	100		920	10030-85-0;	1669.4	204	C00507	L-rhamnose	19233
			sorbitol	GC/MS	15053		0.86	0.84	0.98		0.2123	0.2467	0.1773	0.0632	0.7448	0.5015		1.1062	0.9517	0.933		100	100	100		506	6706-59-8;	1843	319.1	C00794	SORBITOL	107428
			stachyose	LC/MS neg	15960		0.79	0.69	0.87		0.0523	0.1034	0.0625	0.0293	0.36	0.3854		1.1506	0.9133	0.7956		100	100	100		934	10094-58-3;	932	665.2	C01613	CPD-170
			sucrose	LC/MS neg	1519		1.25	1.15	0.93		0.0039	0.0519	0.0498	0.0255	0.2738	0.365		0.8852	1.1043	1.0223		100	100	100		935	57-50-1;	875	341.2	C00089	SUCROSE	5988
			verbascose	LC/MS neg	37132		0.74	0.71	0.96		0.0945	0.1437	0.064	0.0295	0.7504	0.5015		1.004	0.7449	0.7153		83	67	17		100001864	546-62-3;	936	827.1	C08252	CPD-8065	441434
		C5 branched dibasic acid metabolism	citramalate	GC/MS	22158		0.7	0.87	1.25		0.0255	0.0772	0.2626	0.0797	0.2159	0.3487		1.1363	0.7907	0.9879		100	100	100		100000998	6236-10-8;	1490.7	247	C00815		1081
	Lipids	Free fatty acid	2-hydroxyglutarate	GC/MS	37253		0.69	0.6	0.87		0.0044	0.0519	0.0003	0.0012	0.1604	0.3405		1.3875	0.9552	0.8306		100	100	100		100002070	40951-21-1;	1576	247	C02630	CPD-381	43
			2-hydroxypalmitate	LC/MS neg	35675		0.81	0.49	0.6		0.4204	0.353	0.0164	0.0121	0.082	0.3405		1.6836	1.367	0.8206		100	100	100		100001579	764-67-0;	5508	271.3			92836
			3-hydroxypropanoate	GC/MS	42103		0.78	0.8	1.03		0.3268	0.3037	0.407	0.1053	0.7615	0.5047		1.2638	0.9828	1.014		100	100	100		115	503-66-2;	1187.1	177.1	C01013	3-HYDROXY-PROPIONATE	5459847
			dihomo-linoleate (20:2n6)	LC/MS neg	17805		0.65	0.44	0.67		0.5907	0.4445	0.1866	0.0652	0.2563	0.3581		2.1135	1.3831	0.9258		100	100	100		1231	2091-39-6;	5722	307.3	C16525		6439848
			dihomo-linolenate (20:3n3 or n6)	LC/MS neg	35718		0.69	0.32	0.46		0.6066	0.4445	0.0845	0.037	0.1583	0.3405		1.3827	0.9601	0.4386		83	50	17		100001739	17046-59-2 ;	5600	305.4	C03242	CPD-8120	5280581
			eicosenoate (20:1n9 or 11)	LC/MS neg	33587		0.54	0.31	0.57		0.5909	0.4445	0.1496	0.0552	0.1475	0.3405		2.8571	1.5547	0.8831		100	100	100		100001335		5955	309.4			5282768
			linoleate (18:2n6)	LC/MS neg	1105		0.85	0.55	0.65		0.9899	0.5781	0.3661	0.0975	0.1937	0.3476		1.6031	1.3621	0.8837		100	100	100		180	60-33-3;	5533	279.3	C01595	LINOLEIC_ACID	5280450
			linolenate [alpha or gamma; (18:3n3 or 6)]	LC/MS neg	34035		0.92	0.55	0.6		0.928	0.5714	0.4325	0.1106	0.2511	0.3581		1.7376	1.5925	0.9549		100	100	100		100001337		5450	277.3	C06427		5280934
			margarate (17:0)	LC/MS neg	1121		0.99	0.79	0.8		0.7078	0.4826	0.6902	0.1624	0.228	0.3521		1.1905	1.176	0.9389		100	100	100		891	506-12-7;	5733	269.3			10465
			oleate (18:1n9)	GC/MS	1359		0.88	1.01	1.15		0.3078	0.3019	0.9363	0.2029	0.3007	0.366		1.0641	0.9387	1.0791		100	100	100		442	112-80-1;	1984.4	339.2	C00712	OLEATE-CPD	445639
			palmitate (16:0)	LC/MS neg	1336		1.02	0.82	0.8		0.6771	0.4785	0.582	0.1403	0.1386	0.3405		1.1393	1.1666	0.9373		100	100	100		424	57-10-3;	5619	255.3	C00249	PALMITATE	985
		Fatty acid amide	stearamide	LC/MS pos	37487		1.09	1.23	1.13		0.5044	0.4002	0.365	0.0975	0.6702	0.4863		0.9926	1.0803	1.2225		100	100	100		100002105	124-26-5;	5968	284.5	C13846		31292
		Oxylipins	13-HODE + 9-HODE	LC/MS neg	37752		0.4	0.31	0.78		0.1072	0.1523	0.0343	0.0197	0.1301	0.3405		2.3819	0.9595	0.7491		100	100	100		100002196		5270	295.2
			12,13-DiHOME	LC/MS neg	38395		0.32	0.19	0.6		0.0392	0.0921	0.0046	0.0052	0.0092	0.3405		3.2097	1.013	0.6049		100	100	100		62	263399-35-5;	5137	313.4	C14829	CPD-13086	10236635
			1-linoleoylglycerol (1-monolinolein)	LC/MS neg	27447		0.69	0.38	0.55		0.7734	0.5084	0.2826	0.0827	0.339	0.3848		2.2724	1.5663	0.8607		100	100	100		100001040	2277-28-3;	6226	279.2			5283469
			1-oleoylglycerol (1-monoolein)	LC/MS pos	21184		0.4	0.3	0.74		0.021	0.0732	0.0014	0.0024	0.6541	0.478		2.4833	1.004	0.7388		100	100	100		100000924	111-03-5;	5821	374.1			5283468
			1-palmitoylglycerol (1-monopalmitin)	GC/MS	21127		0.62	0.55	0.89		0.0791	0.1299	0.0246	0.0158	0.7414	0.5015		1.6368	1.0198	0.9043		100	100	100		100000827	542-44-9;	2119.5	371.3			14900
			1-stearoylglycerol (1-monostearin)	GC/MS	21188		0.61	0.6	0.98		0.0316	0.0862	0.0178	0.0124	0.9117	0.556		1.4823	0.9039	0.886		100	100	100		100000932	123-94-4;31566-31-1;	2186.6	399.4	D01947		24699
			2-linoleoylglycerol (2-monolinolein)	LC/MS neg	32506		0.91	0.54	0.59		0.9337	0.5714	0.4496	0.1136	0.2811	0.366		1.7021	1.5434	0.917		100	100	100		100000987	3443-82-1;	5988	279.3			5365676
			glycerol	GC/MS	15122		0.98	0.86	0.87		0.9512	0.5729	0.3556	0.0967	0.3665	0.3854		1.1093	1.0922	0.952		100	100	100		1254	56-81-5;	1311	205	C00116	GLYCEROL	753
		Phospholipids	1-linoleoylglycerophosphocholine (18:2n6)	LC/MS pos	34419		0.72	0.52	0.73		0.1257	0.1681	0.0075	0.0069	0.0269	0.3405		1.5385	1.1073	0.8038		100	100	100		100001395		5574	520.4	C04100		11988421
			1-linoleoylglycerophosphoethanolamine*	LC/MS pos	36600		0.74	0.51	0.69		0.3131	0.3019	0.0264	0.0165	0.0362	0.3405		1.5839	1.1715	0.8119		100	100	100		100001570		5555	478.2
			1-linoleoylglycerophosphoinositol*	LC/MS neg	36594		0.67	0.52	0.78		0.8389	0.5361	0.7473	0.1733	0.2248	0.3521		1.9423	1.2963	1.0161		100	100	100		100001778		5487	595.3
			1-oleoylglycerophosphocholine (18:1)	LC/MS pos	33960		0.67	0.61	0.91		0.1055	0.1523	0.0442	0.0242	0.5854	0.456		1.5392	1.0332	0.9352		100	83	100		100001272	19420-56-5;	5700	522.4			16081932
			1-palmitoylglycerophosphate	LC/MS neg	34428		0.86	0.6	0.7		0.9765	0.575	0.277	0.0822	0.0644	0.3405		1.5346	1.3171	0.9165		100	100	100		100001445	17618-08-5;	5752	409.3	C04036		6419701
			1-palmitoylglycerophosphocholine (16:0)	LC/MS pos	33955		0.74	0.58	0.79		0.197	0.236	0.0277	0.017	0.1326	0.3405		1.3825	1.0248	0.8066		100	100	100		100001263	17364-16-8;	5671	496.4		2-Acylglycero-Phosphocholines	86554
			1-palmitoylglycerophosphoethanolamine	LC/MS pos	35631		0.78	0.63	0.82		0.2783	0.2911	0.053	0.0257	0.2002	0.3476		1.366	1.0601	0.864		100	100	100		100001567		5635	454.2		2-Lysophosphatidylcholines	9547069
			1-palmitoylglycerophosphoinositol*	LC/MS neg	35305		0.88	0.65	0.73		0.9407	0.5726	0.3677	0.0975	0.1067	0.3405		1.4702	1.298	0.9532		100	100	100		100001655		5573	571.3
			1-stearoylglycerophosphocholine (18:0)	LC/MS pos	33961		0.56	0.44	0.78		0.0223	0.0732	0.003	0.0039	0.1757	0.3426		1.8705	1.0443	0.816		100	100	100		100001271	19420-57-6;	5844	524.4			497299
			2-linoleoylglycerophosphocholine*	LC/MS pos	35257		0.9	0.73	0.82		0.628	0.4573	0.1316	0.0532	0.1947	0.3476		1.1275	1.0122	0.8256		100	100	100		100001557		5544	520.4
			2-linoleoylglycerophosphoethanolamine*	LC/MS pos	34666		0.91	0.72	0.79		0.6043	0.4445	0.0671	0.0306	0.1233	0.3405		1.1831	1.0716	0.8461		100	100	100		100001776		5541	478.3
			2-oleoylglycerophosphocholine*	LC/MS pos	35254		0.72	0.72	1		0.2558	0.2769	0.2631	0.0797	0.97	0.5732		1.4394	1.0365	1.0407		100	100	100		100001556		5640	522.4
			2-palmitoylglycerophosphocholine*	LC/MS pos	35253		0.48	0.58	1.2		0.0459	0.1015	0.1255	0.0513	0.5281	0.434		1.472	0.7068	0.8476		83	67	83		100001562		5604	496.3
			glycerol 2-phosphate	GC/MS	27728		0.7	0.77	1.11		0.0347	0.0885	0.1172	0.0488	0.5302	0.434		1.2651	0.8809	0.9801		100	100	100		100001029	819-83-0;	1691.8	243	C02979	CPD-536	2526
			glycerol 3-phosphate (G3P)	GC/MS	15365		0.79	0.75	0.95		0.0748	0.1265	0.0381	0.0214	0.7303	0.5015		1.1595	0.9158	0.8714		100	100	100		100000258	29849-82-9;	1719.7	357.1	C00093	GLYCEROL-3P	754
			phosphoethanolamine	GC/MS	12102		0.91	0.79	0.87		0.7051	0.4826	0.2845	0.0827	0.3897	0.3854		1.0878	0.9864	0.8548		100	100	100		1026	1071-23-4;	1577.3	299.1	C00346	PHOSPHORYL-ETHANOLAMINE	5232324;1015
			2-linoleoylglycerophosphoinositol*	LC/MS neg	39221		0.69	0.5	0.73		0.9756	0.575	0.4375	0.1112	0.0748	0.3405		1.6826	1.1627	0.8431		100	100	100		100003006		5482.2	595.3
			1-linolenoylglycerophosphocholine (18:3n3)*	LC/MS pos	44562		0.85	0.6	0.71		0.5758	0.4445	0.0543	0.0259	0.0507	0.3405		1.3563	1.151	0.8161		100	100	100		100005350		5527.9	518.4
			2-linolenoylglycerophosphocholine(18:3n3)*	LC/MS pos	45869		1.16	0.88	0.76		0.419	0.353	0.7905	0.1803	0.1409	0.3405		0.9193	1.063	0.805		100	100	100		100005357		5488.2	518.3
			1-palmitoylglycerophosphoglycerol*	LC/MS neg	45970		0.75	0.52	0.68		0.2824	0.2927	0.0169	0.0121	0.2533	0.3581		1.4788	1.1137	0.762		100	100	100		100005717		5549.7	483.4			3300276
			1-pentadecanoylglycerophosphocholine (15:0)*	LC/MS pos	37418		0.64	0.5	0.78		0.3964	0.3403	0.1351	0.0536	0.2077	0.3483		1.394	0.8953	0.6969		100	100	83		100002173		5563	482.3
		Choline metabolism	choline phosphate	LC/MS pos	34396		1.09	1.21	1.11		0.4704	0.3784	0.0472	0.0246	0.2396	0.3581		0.9244	1.0053	1.1157		100	100	100		267	72556-74-2;	695	184.1	C00588	PHOSPHORYL-CHOLINE	1014
			ethanolamine	GC/MS	1497		0.96	0.77	0.8		0.9323	0.5714	0.304	0.0872	0.2528	0.3581		1.1886	1.1376	0.9101		100	100	100		420	141-43-5;	1304	174.1	C00189	ETHANOL-AMINE
		Sphingolipid	sphinganine	LC/MS pos	17769		0.7	0.46	0.66		0.0297	0.0854	0.0003	0.0012	0.0108	0.3405		1.475	1.0393	0.6854		100	100	100		313	3102-56-5;	5175	302.3	C00836	DIHYDRO-SPHINGOSINE	3126
		Sterols	beta-sitosterol	GC/MS	27414		0.82	0.73	0.9		0.0428	0.0965	0.0059	0.0059	0.3551	0.3854		1.1449	0.9355	0.8392		100	100	100		100001033	83-46-5;	2380.8	357.4	C01753	CPD-4143	222284
			campesterol	GC/MS	39511		0.84	0.81	0.96		0.2601	0.2771	0.2379	0.0773	0.7506	0.5015		1.1534	0.9718	0.9377		100	100	100		100001269	474-62-4;	2353	343.4	C01789	CPD-707	173183
		Cutin and cuticular	acetoacetate	GC/MS	33963		0.81	0.69	0.85		0.3914	0.3401	0.1161	0.0488	0.3877	0.3854		1.2411	1.0024	0.851		100	100	100		1218	3483-11-2;	1285	231.1	C00164	3-KETOBUTYRATE	96
	Cofactors, Prosthetic Groups, Electron Carriers	CoA metabolism	pantothenate	LC/MS pos	1508		0.66	0.55	0.82		0.0016	0.0519	4.6474e-05	0.0004	0.0671	0.3405		1.5757	1.0418	0.8592		100	100	100		1024	137-08-6;	2218	220.1	C00864	PANTOTHENATE	6613
		Nicotinate and nicotinamide metabolism	nicotinamide	LC/MS pos	594		0.78	0.9	1.14		0.3149	0.3019	0.6927	0.1624	0.462	0.4023		1.2146	0.951	1.0874		100	100	100		432	98-92-0;	1267	123.1	C00153	NIACINAMIDE	936
			nicotinamide adenine dinucleotide (NAD+)	LC/MS pos	5278		1.21	0.79	0.65		0.7132	0.4826	0.5597	0.1365	0.3709	0.3854		1.1851	1.4331	0.931		100	100	100		1310	53-84-9;	1370	664	C00003	NAD	10897651;5892;5288979
			nicotinamide ribonucleotide (NMN)	LC/MS pos	22152		0.66	0.49	0.75		0.0392	0.0921	0.0003	0.0012	0.2032	0.3476		1.6172	1.0632	0.7985		100	100	100		1312	1094-61-7;	886	335.1	C00455	NICOTINAMIDE_NUCLEOTIDE	14180
			nicotinate	GC/MS	1504		0.67	0.62	0.92		0.0031	0.0519	0.0007	0.0017	0.4291	0.3892		1.4442	0.9671	0.8926		100	100	100		567	59-67-6;	1334.1	180	C00253	NIACINE	938
			nicotinate ribonucleoside*	LC/MS pos	33471		0.63	0.57	0.91		0.0216	0.0732	0.0083	0.007	0.3033	0.366		1.5417	0.9757	0.8851		100	100	100		100001316	2625-49-2;	1105	256	C05841	NICOTINAMIDE_RIBOSE	161233
			trigonelline (N'-methylnicotinate)	LC/MS pos	32401		0.83	0.76	0.91		0.3641	0.3222	0.1611	0.0584	0.8616	0.547		1.2712	1.056	0.966		100	100	100		100001092	6138-41-6 ;	757	138.1	C01004	METHYLNICOTINATE	5570
		Oxidative phosphorylation	methylphosphate	GC/MS	37070		1.01	0.87	0.87		0.9645	0.575	0.2235	0.0735	0.3004	0.366		1.0681	1.0746	0.9315		100	100	100		100001805	7023-27-0;	1221	241			13130
			phosphate	GC/MS	11438		1.45	1.21	0.83		0.1039	0.1523	0.3438	0.0941	0.4232	0.3892		0.8919	1.2975	1.0815		100	100	100		461	7664-38-2 ;	1307.7	298.9	C00009	Pi	1061
		Ascorbate metabolism	ascorbate (Vitamin C)	GC/MS	1640		0.52	0.49	0.94		0.0051	0.0519	0.0009	0.0017	0.8693	0.5476		1.6507	0.8661	0.8158		100	100	100		233	134-03-2;	1850.1	332.1	C00072	ASCORBATE
			dehydroascorbate	GC/MS	1659		0.65	0.75	1.17		0.0107	0.0581	0.0533	0.0257	0.192	0.3476		1.3191	0.8528	0.9951		100	100	100		301	490-83-5;	1800	245.1	C05422	L-DEHYDRO-ASCORBATE	835
			glucarate (saccharate)	GC/MS	1476		0.77	0.68	0.89		0.0962	0.1437	0.0179	0.0124	0.391	0.3854		1.2896	0.9905	0.8785		100	100	100		1020	5793-88-4;	1885.8	333.1	C00818	D-GLUCARATE	33037
			threonate	GC/MS	27738		1.24	2.13	1.72		0.4788	0.3825	0.4097	0.1054	0.6269	0.4667		1.0514	1.2987	2.2359		100	100	100		100001022	70753-61-6;	1560.7	292.1	C01620	L-THREONATE	151152
		Thiamine metabolism	thiamin (Vitamin B1)	LC/MS pos	5341		0.76	0.8	1.06		0.1065	0.1523	0.1351	0.0536	0.7378	0.5015		1.1632	0.8826	0.9316		100	100	100		873	59-43-8;	740	265.1	C00378	THIAMINE
		Tocopherol metabolism	alpha-tocopherol	GC/MS	1561		0.9	0.91	1.02		0.5353	0.4218	0.6132	0.1462	0.8309	0.5352		1.1215	1.0087	1.0251		100	100	100		1105	59-02-9;10191-41-0;	2305.4	502.5	C02477	ALPHA-TOCOPHEROL	14985
		Vitamin B metabolism (B6 or B12)	pyridoxate	LC/MS neg	31555		0.59	0.76	1.28		0.0313	0.0862	0.2426	0.0773	0.3953	0.3854		1.0474	0.6223	0.7992		83	33	50		100001121	82-82-6 ;	2210	182.1	C00847		6723
		Heme Biosynthesis	heme	LC/MS pos	41754		0.99	0.72	0.72		0.7623	0.5069	0.1848	0.0652	0.4101	0.3854		1.2889	1.2767	0.9228		100	100	83		100001386	14875-96-8;	5057	616.2	C00032	PROTOHEME
	Nucleotide	Purine metabolism	adenine	GC/MS	554		0.79	0.76	0.96		0.092	0.1431	0.0475	0.0246	0.7123	0.5015		1.1852	0.9404	0.9029		100	100	100		880	73-24-5;	1804.2	264	C00147	ADENINE	190
			adenosine	LC/MS pos	555		0.83	0.71	0.86		0.0905	0.1426	0.0106	0.0087	0.2957	0.366		1.1392	0.9417	0.8069		100	100	100		798	58-61-7;	1650	268.1	C00212	ADENOSINE	60961
			adenosine 2'-monophosphate (2'-AMP)	LC/MS pos	36815		0.65	0.53	0.82		0.0164	0.0697	0.0022	0.0033	0.1675	0.3426		1.6295	1.057	0.8695		100	100	100		100001694	130-49-4;	1625	348.1	C00946	CPD-3705	94136
			adenosine-2',3'-cyclic monophosphate	LC/MS pos	37467		0.61	0.41	0.66		0.0178	0.0706	0.0004	0.0012	0.0334	0.3405		1.6083	0.986	0.6526		100	100	100		72	37063-35-7;	1484	330.2	C02353		2024
			guanine	GC/MS	418		0.69	0.72	1.04		0.1278	0.169	0.1258	0.0513	0.8905	0.556		1.1855	0.822	0.8583		100	100	100		172	73-40-5;	1942.3	352.1	C00242	GUANINE	764
			guanosine	LC/MS neg	1573		0.94	0.79	0.84		0.3251	0.3037	0.0009	0.0017	0.0215	0.3405		1.128	1.0577	0.8916		100	100	100		1099	118-00-3;	1675	282.1	C00387	GUANOSINE	6802
			guanosine-2',3'-cyclic monophosphate	LC/MS pos	37139		0.55	0.35	0.64		0.0075	0.0581	0.0002	0.0011	0.0323	0.3405		1.7917	0.9824	0.6293		100	100	100		74	15718-49-7;	1620	346	C06194		417655
		Pyrimidine metabolism	cytidine	LC/MS pos	514		0.98	0.93	0.95		0.8726	0.5516	0.5018	0.1253	0.5542	0.4433		0.9853	0.9696	0.921		100	100	100		827	65-46-3;	1065	244	C00475	CYTIDINE	6175
			uridine	LC/MS neg	606		0.77	0.67	0.87		0.0098	0.0581	0.0002	0.0009	0.1068	0.3405		1.3139	1.0107	0.8789		100	100	100		535	58-96-8;	1430	243.1	C00299	URIDINE	6029
			beta-alanine	GC/MS	55		0.75	0.52	0.7		0.2284	0.2507	0.0313	0.0187	0.3542	0.3854		1.5647	1.1711	0.8167		100	100	100		244	56-41-7;107-95-9;	1451.8	174	C00099	B-ALANINE	239
	Peptide	Dipeptide	aspartylleucine	LC/MS pos	40068		0.75	0.57	0.76		0.0647	0.1164	0.0058	0.0059	0.0534	0.3405		1.3029	0.9776	0.7472		100	100	100		100003158	3062-14-4;	2310	247.2			332962
		Dipeptide Derivative	cyclo(ala-val)	LC/MS pos	43577		1.02	1.97	1.93		0.8557	0.5439	0.0383	0.0214	0.0458	0.3405		0.6472	0.6624	1.277		50	50	100		100004364	25516-00-1;	2630	169.2
	Hormone metabolism	Abscisic acid metabolism	abscisate	LC/MS neg	21156		1.25	1.05	0.84		0.4306	0.3564	0.8136	0.1836	0.5622	0.4445		1.0777	1.3489	1.1309		100	100	100		100000879	14375-45-2;	3195	263.1	C06082	CPD-693	5280896
	Secondary metabolism	Alkaloids	caffeate	GC/MS	21177		1.09	1.07	0.99		0.5683	0.4417	0.7702	0.1767	0.8469	0.5424		0.9985	1.086	1.0727		100	100	100		100000914	331-39-5;	1949.9	396.2	C01197	CAFFEATE	689043
			3,4-dihydroxybenzoate	GC/MS	18292		0.82	0.76	0.92		0.6451	0.4631	0.3865	0.1006	0.5077	0.4297		1.1998	0.9892	0.9091		100	100	83		100000440	99-50-3;	1768	193	C00230	CPD-12743	72
			4-hydroxy catechol	GC/MS	37430		0.82	1.05	1.29		0.3104	0.3019	0.8929	0.1965	0.297	0.366		1.145	0.9339	1.2002		100	100	100		100002087	533-73-3;	1599	342.2	C02814		10787
			4-hydroxybenzoate	GC/MS	41834		0.71	0.65	0.92		0.0322	0.0862	0.0447	0.0242	0.5337	0.434		1.2869	0.9127	0.84		100	100	100		100000862	99-96-7;	1623.8	223.1	C00156	4-hydroxybenzoate	135;3702506
			catechol	GC/MS	2092		2.11	3	1.42		0.024	0.0747	0.0044	0.0052	0.0921	0.3405		0.4395	0.9258	1.3174		100	100	100		43	120-80-9;	1353.9	254	C00090	CATECHOL	289
			hydroquinone beta-D-glucopyranoside	LC/MS neg	38160		0.91	0.84	0.93		0.4304	0.3564	0.1894	0.0652	0.5073	0.4297		1.1294	1.028	0.9542		100	100	100		100002220	497-76-7;	1557	271.2	C06186		346
			vanillate	GC/MS	35639		0.85	0.96	1.13		0.2919	0.2976	0.8318	0.1861	0.3813	0.3854		1.1994	1.0186	1.1547		100	100	100		100001634	121-34-6;	1728	297	C06672		8468
			catechin	LC/MS pos	17668		1.24	1.02	0.82		0.0819	0.1327	0.9374	0.2029	0.1467	0.3405		0.9546	1.1819	0.9741		100	100	100		2068	18829-70-4;225937-10-0;	2493	291.1	C06562	CPD-1961	9064
			epicatechin	LC/MS neg	17774		1.24	0.84	0.68		0.3273	0.3037	0.2725	0.0814	0.0954	0.3405		1.0246	1.2713	0.8601		100	100	100		2070	490-46-0;	2851	289.1	C09727	CPD-7630	9064
			eriodictyol	LC/MS neg	39611		0.19	0.37	1.95		0.0186	0.0713	0.1639	0.0589	0.1602	0.3405		3.3388	0.628	1.2219		100	100	100		100002887	552-58-9;	3148.1	287.1	C05631	CPD-6994	11095
			dihydroquercetin	LC/MS neg	38179		0.29	0.51	1.78		0.0101	0.0581	0.1426	0.054	0.1562	0.3405		2.1982	0.6301	1.1214		100	100	100		100002229	480-18-2;	2210	303.2	C12316	CPD-474	471
			procyanidin B1	LC/MS neg	34153		1.41	1.12	0.79		0.051	0.1034	0.6018	0.1443	0.2158	0.3487		0.985	1.3899	1.1043		100	100	100		100001357	20315-25-7;	2162.1	577.1	C10238		146798
			chlorogenate	LC/MS neg	34120		1.19	1.29	1.08		0.2923	0.2976	0.1398	0.054	0.4311	0.3892		0.8514	1.0169	1.1001		100	100	100		100001349	6001-76-9;	1728	353.1		CAFFEOYLQUINATE	5315832
			4-hydroxycinnamate	LC/MS neg	36770		0.71	0.49	0.69		0.0417	0.0958	4.242e-05	0.0004	0.0753	0.3405		1.4565	1.0361	0.7107		100	100	100		100001675	501-98-4;	1474	163	C00811	COUMARATE	637542
			ferulate	LC/MS neg	35630		0.79	0.62	0.78		0.1877	0.2273	0.0022	0.0033	0.395	0.3854		1.3108	1.0386	0.815		100	100	100		100001542	537-98-4;	1810	193	C01494	FERULIC-ACID	445858
			salicylate	LC/MS neg	1515		0.93	0.82	0.88		0.7087	0.4826	0.7367	0.1718	0.9264	0.5619		1.5088	1.4094	1.2364		100	100	100		501	69-72-7;	2226	137.1	C00805	CPD-110	338
			benzene-1,2,3-triol	GC/MS	38275		0.9	1.02	1.12		0.5523	0.4322	0.8935	0.1965	0.7334	0.5015		1.0605	0.9595	1.079		100	100	100		100002323	87-66-1;	1551	239
			cryptochlorogenic acid	LC/MS neg	41924		1.07	1.46	1.37		0.3528	0.3193	0.0907	0.0385	0.0261	0.3405		0.8574	0.915	1.2503		100	100	100		100003802	905-99-7;	1989	353.1			5315599
			syringic acid	GC/MS	37091		0.82	0.87	1.07		0.0694	0.1209	0.2814	0.0827	0.7524	0.5015		1.11	0.9069	0.9694		100	100	100		100001919	530-57-4;	1824	327.2	C10833		10742
			salicin	LC/MS neg	38164		1.01	1.15	1.14		0.8006	0.5204	0.2562	0.0794	0.2252	0.3521		0.9538	0.9636	1.1004		100	100	100		100002378	138-52-3;	2464	285.1	C01451		5145
	Xenobiotics	Chemicals	trizma acetate	GC/MS	20710		1.72	0.95	0.55		0.3048	0.3019	0.9622	0.2073	0.2924	0.366		1.1115	1.9151	1.051		100	100	100		100000856	6850-28-8;	1525	306.2	C07182	TRIS	81291;16218782
			phenol	GC/MS	42555		0.94	0.96	1.03		0.3702	0.3251	0.5533	0.1357	0.6546	0.478		1.0386	0.9712	0.9972		100	100	100		100001107	108-95-2 ;	1100.1	151.1	C00146 D00033 C15584		996
	Green: indicates significant difference (p≤0.05) between the groups shown, metabolite fold of change < 1.00; Light Green: narrowly missed statistical cutoff for significance 0.05<p<0.10, metabolite fold of change < 1.00; Red: indicates significant difference (p≤0.05) between the groups shown, metabolite fold of change ≥ 1.00; Light Red: narrowly missed statistical cutoff for significance 0.05<p<0…
